# Supplementary material for: Construction of Core Collections Suitable for Association Mapping to Optimize Use of Mediterranean Olive (Olea europaea L.) Genetic Resources
Source: PLoS One. 2013 May 7;8(5):e61265. doi: 10.1371/journal.pone.0061265 (PMC3646834; doi:10.1371/journal.pone.0061265)
Supplement: Table S1 — List of 502 genotypes used in the present study classified according to distinct genotypes (SSR profiles), origin, maternal lineage and inferred ancestry (Q matrix) at K = 3 clusters. (XLS) [file pone.0061265.s005.xls]

## Sheet: Supporting file, Table S1
Table S1. List of 502 genotypes used in the present study classified into distinct genotypes (SSR profiles), origin, maternal lineage, inferred ancestry (Q matrix) among three clusters at K=3
							Structure result
#	Variety name	Code OWGB	Origin	Geographical zone	cpDNA haplotype	SSR profile	West	Center	East	Assigned cluster (P (qI) ≥80%)
1	Abani	Oct429	Algeria	Central	E 2-1	Profil SSR 153	0.0963	0.7443	0.1594	admixed
2	Aberkane	Oct446	Algeria	Central	E 1-1	Profil SSR 166	0.1383	0.0257	0.836	Eastern
3	Aghchren de Titest	Oct451	Algeria	Central	E 1-1	Profil SSR 168	0.3285	0.018	0.6535	admixed
4	Aghchren dElousseur	Oct435	Algeria	Central	E 1-1	Profil SSR 159	0.5682	0.0174	0.4144	admixed
5	Agrarez	Oct436	Algeria	Central	E 1-1	Profil SSR 177	0.3369	0.017	0.6461	admixed
6	Aguenaou	Oct423	Algeria	Central	E 1-2	Profil SSR 175	0.7383	0.0153	0.2463	admixed
7	Aharoune	Oct447	Algeria	Central	E 3-2	Profil SSR 180	0.1859	0.1027	0.7114	admixed
8	Ahia Ousbaa	Oct438	Algeria	Central	E 2-1	Profil SSR 178	0.0286	0.6615	0.3099	admixed
9	Aîmel	Oct419	Algeria	Central	E 1-1	Profil SSR 148	0.0538	0.9248	0.0214	Central
10	Akenane	Oct459	Algeria	Central	E 1-1	Profil SSR 183	0.2683	0.6529	0.0788	admixed
11	Akerma	Oct418	Algeria	Central	E 1-1	Profil SSR 147	0.4193	0.2641	0.3165	admixed
12	Azeboudj de Khirane	Oct445	Algeria	Central	E 2-1	Profil SSR 165	0.0261	0.9403	0.0336	Central
13	Azeradj	Oct431	Algeria	Central	E 1-1	Profil SSR 155	0.0557	0.9208	0.0235	Central
14	Azeradj Tamorka	Oct448	Algeria	Central	E 1-1	Profil SSR 167	0.5127	0.016	0.4713	admixed
15	Blanquette de Castu	Oct424	Algeria	Central	E 1-1	Profil SSR 150	0.042	0.421	0.537	admixed
16	Blanquette de Guelma	Oct440	Algeria	Central	E 1-2	Profil SSR 161	0.1057	0.4254	0.4688	admixed
17	Bouchouk Lafayette	Oct430	Algeria	Central	E 1-1	Profil SSR 154	0.1132	0.1701	0.7167	admixed
18	Bouchouk Soummam	Oct439	Algeria	Central	E 1-1	Profil SSR 160	0.0924	0.0262	0.8814	Eastern
19	Boukaïla	Oct434	Algeria	Central	E 1-1	Profil SSR 158	0.023	0.959	0.018	Central
20	Bouricha	Oct517	Algeria	Central	E 3-3	Profil SSR 184	0.019	0.9571	0.0239	Central
21	Chemlal de Kabylie	Oct420	Algeria	Central	E 3-2	Profil SSR 149	0.4329	0.3253	0.2418	admixed
22	Ferkani	Oct426	Algeria	Central	E 1-1	Profil SSR 176	0.013	0.7875	0.1995	admixed
23	Grosse du Hamma	Oct433	Algeria	Central	E 1-2	Profil SSR 157	0.9659	0.0091	0.025	Western
24	Hamra	Oct443	Algeria	Central	E 3-3	Profil SSR 163	0.019	0.9578	0.0232	Central
25	Ifiri	Oct457	Algeria	Central	E 1-1	Profil SSR 172	0.014	0.9584	0.0276	Central
26	Khadraïa	Oct449	Algeria	Central	E 2-1	Profil SSR 181	0.028	0.6413	0.3307	admixed
27	Limli	Oct442	Algeria	Central	E 1-1	Profil SSR 028	0.9755	0.0135	0.011	Western
28	Longue de Meliana	Oct453	Algeria	Central	E 1-1	Profil SSR 170	0.1616	0.0769	0.7615	admixed
29	Mekki	Oct460	Algeria	Central	E 1-1	Profil SSR 173	0.011	0.9408	0.0482	Central
30	Neb jmel	Oct452	Algeria	Central	E 2-1	Profil SSR 169	0.033	0.574	0.393	admixed
31	Ronde de Meliana	Oct428	Algeria	Central	E 1-1	Profil SSR 152	0.5457	0.0212	0.4331	admixed
32	Rougette de Metidja	Oct444	Algeria	Central	E 1-1	Profil SSR 164	0.1601	0.778	0.0619	admixed
33	Sigoise1	Oct456a	Algeria	Central	E 1-1	Profil SSR 171	0.9326	0.0484	0.019	Western
34	Souidi	Oct458	Algeria	Central	E 2-1	Profil SSR 182	0.0176	0.9157	0.0667	Central
35	Takesrit	Oct432	Algeria	Central	E 1-1	Profil SSR 156	0.0302	0.938	0.0318	Central
36	Tefah	Oct427	Algeria	Central	E 1-1	Profil SSR 151	0.506	0.0834	0.4106	admixed
37	Zeboudj Boudoudan	Oct441	Algeria	Central	E 1-1	Profil SSR 162	0.1653	0.7948	0.0399	admixed
38	Zeletni	Oct421	Algeria	Central	E 2-1	Profil SSR 174	0.0973	0.8009	0.1018	Central
39	carbunoela	Oct513	Croatia	Central	E 1-1	Profil SSR 391	0.1746	0.2631	0.5623	admixed
40	Crnica2	Oct503	Croatia	Central	E 1-1	Profil SSR 393	0.3631	0.4727	0.1642	admixed
41	Drobnica	Oct504	Croatia	Central	E 1-1	Profil SSR 394	0.018	0.8998	0.0822	Central
42	Istarska crnica	Oct508	Croatia	Central	E 1-1	Profil SSR 387	0.0356	0.9315	0.0329	Central
43	Lastovka	Oct506	Croatia	Central	E 1-1	Profil SSR 012	0.1055	0.5843	0.3102	admixed
44	Mezanica	Oct511	Croatia	Central	E 1-1	Profil SSR 389	0.0213	0.9481	0.0306	Central
45	Oblica	Oct507	Croatia	Central	E 1-1	Profil SSR 384	0.2865	0.0319	0.6816	admixed
46	Oleaster	Oct509	Croatia	Central	E 1-1	Profil SSR 388	0.0176	0.9674	0.015	Central
47	Plominca	Oct501	Croatia	Central	E 1-1	Profil SSR 385	0.4362	0.3838	0.1801	admixed
48	Pontoza	Oct499	Croatia	Central	E 1-1	Profil SSR 383	0.3711	0.1444	0.4844	admixed
49	Simjaka	Oct502	Croatia	Central	E 1-1	Profil SSR 386	0.2268	0.172	0.6012	admixed
50	Sitnica	Oct514	Croatia	Central	E 1-1	Profil SSR 395	0.016	0.8906	0.0934	Central
51	Uljarica	Oct512	Croatia	Central	E 1-1	Profil SSR 390	0.025	0.1463	0.8287	Eastern
52	Velica Lastovka	Oct515	Croatia	Central	E 1-1	Profil SSR 392	0.1493	0.0793	0.7714	admixed
53	Alethrico	Oct303a	Cyprus	Eastern	E 1-1	Profil SSR 428	0.0591	0.9243	0.0166	Central
54	Alethrico	Oct303b	Cyprus	Eastern	E 1-1	Profil SSR 429	0.0348	0.9522	0.013	Central
55	Analiontas2	Oct306	Cyprus	Eastern	E 1-1	Profil SSR 431	0.021	0.013	0.966	Eastern
56	aredhioy3	Oct309	Cyprus	Eastern	E 1-1	Profil SSR 434	0.1208	0.0489	0.8303	Eastern
57	Athalassa	Oct310	Cyprus	Eastern	E 1-1	Profil SSR 435	0.021	0.011	0.968	Eastern
58	Evrihoy2	Oct312	Cyprus	Eastern	E 1-1	Profil SSR 437	0.0172	0.0115	0.9713	Eastern
59	Flasoy	Oct314	Cyprus	Eastern	E 1-1	Profil SSR 439	0.017	0.013	0.97	Eastern
60	Kato Dris	Oct315	Cyprus	Eastern	E 1-1	Profil SSR 432	0.019	0.012	0.969	Eastern
61	Kato Dris1	Oct316	Cyprus	Eastern	E 1-1	Profil SSR 441	0.017	0.017	0.966	Eastern
62	Kliroy2	Oct320	Cyprus	Eastern	E 1-1	Profil SSR 443	0.0184	0.013	0.9686	Eastern
63	Korakoy	Oct321	Cyprus	Eastern	E 1-1	Profil SSR 444	0.0281	0.0372	0.9347	Eastern
64	Lagoydhera	Oct322	Cyprus	Eastern	E 1-1	Profil SSR 445	0.019	0.0136	0.9674	Eastern
65	Lefkara1	Oct323	Cyprus	Eastern	E 1-1	Profil SSR 446	0.0218	0.013	0.9652	Eastern
66	Lefkosia	Oct325	Cyprus	Eastern	E 1-1	Profil SSR 436	0.0181	0.011	0.9709	Eastern
67	Lithrodontas	Oct326	Cyprus	Eastern	E 1-1	Profil SSR 447	0.1664	0.0511	0.7825	admixed
68	Menikon1	Oct328	Cyprus	Eastern	E 1-1	Profil SSR 448	0.0173	0.011	0.9717	Eastern
69	Abou Monkar	Oct497	Egypt	Eastern	E 1-1	Profil SSR 425	0.0629	0.5191	0.418	admixed
70	Aggezi Shami	Oct480	Egypt	Eastern	E 1-1	Profil SSR 409	0.0556	0.0316	0.9128	Eastern
71	Aggizi Akse	Oct481	Egypt	Eastern	E 1-1	Profil SSR 410	0.024	0.0254	0.9506	Eastern
72	Aggizi Oshime	Oct482	Egypt	Eastern	E 1-2	Profil SSR 411	0.014	0.0433	0.9427	Eastern
73	Baid Lhmam	Oct491	Egypt	Eastern	E 1-1	Profil SSR 419	0.02	0.013	0.967	Eastern
74	Balady	Oct487	Egypt	Eastern	E 1-2	Profil SSR 415	0.0249	0.0172	0.9579	Eastern
75	Bez Elanza	Oct495	Egypt	Eastern	E 1-1	Profil SSR 423	0.0312	0.4064	0.5624	admixed
76	Cairo 7	Oct493	Egypt	Eastern	E 1-1	Profil SSR 421	0.2725	0.7055	0.022	admixed
77	El Salam	Oct488	Egypt	Eastern	E 1-1	Profil SSR 416	0.018	0.448	0.534	admixed
78	Ellewa	Oct494	Egypt	Eastern	E 1-1	Profil SSR 422	0.1655	0.0286	0.8059	Eastern
79	Hamed	Oct483	Egypt	Eastern	E 1-2	Profil SSR 426	0.0179	0.0137	0.9684	Eastern
80	Kosiem	Oct496	Egypt	Eastern	E 1-1	Profil SSR 424	0.5191	0.4272	0.0537	admixed
81	Maraki	Oct485	Egypt	Eastern	E 1-2	Profil SSR 413	0.063	0.1617	0.7753	admixed
82	Meloky	Oct490	Egypt	Eastern	E 1-2	Profil SSR 418	0.031	0.0463	0.9227	Eastern
83	Sebhawy	Oct492	Egypt	Eastern	E 1-1	Profil SSR 420	0.9041	0.0434	0.0525	Western
84	Sinawy	Oct498	Egypt	Eastern	E 1-1	Profil SSR 014	0.978	0.011	0.011	Western
85	Toffahi	Oct486	Egypt	Eastern	E 1-2	Profil SSR 414	0.0213	0.0113	0.9674	Eastern
86	wardan	Oct489	Egypt	Eastern	E 1-1	Profil SSR 417	0.061	0.023	0.916	Eastern
87	Wateken	Oct484	Egypt	Eastern	E 2-1	Profil SSR 412	0.0161	0.071	0.9129	Eastern
88	Aglandaou	Oct187	France	Central	E 1-1	Profil SSR 135	0.2861	0.194	0.5199	admixed
89	Amellau	Oct188a	France	Central	E 1-1	Profil SSR 136	0.0277	0.1961	0.7762	admixed
90	Bouteillan	Oct189	France	Central	E 1-1	Profil SSR 138	0.1816	0.115	0.7034	admixed
91	Cailletier	Oct190	France	Central	E 1-1	Profil SSR 139	0.013	0.9721	0.0149	Central
92	Cayon	Oct191	France	Central	E 2-1	Profil SSR 140	0.0885	0.5884	0.3231	admixed
93	Grossane	Oct194	France	Central	E 1-1	Profil SSR 142	0.1416	0.0856	0.7727	admixed
94	Lucques de lHt	Oct195	France	Central	E 1-1	Profil SSR 143	0.1758	0.2775	0.5467	admixed
95	Olivière	Oct192	France	Central	E 3-1	Profil SSR 141	0.2952	0.444	0.2609	admixed
96	Picholine du Gard	Oct196	France	Central	E 2-1	Profil SSR 144	0.2503	0.4178	0.3319	admixed
97	Salonenque	Oct197	France	Central	E 1-1	Profil SSR 145	0.0591	0.1022	0.8387	Eastern
98	Verdale de lHt	Oct199	France	Central	E 1-1	Profil SSR 146	0.412	0.3837	0.2043	admixed
99	Amphisis	Oct167	Greece	Central	E 1-1	Profil SSR 396	0.0923	0.0187	0.889	Eastern
100	Chalkidikis	Oct168	Greece	Central	E 1-1	Profil SSR 397	0.3907	0.016	0.5933	admixed
101	Dafnelia	Oct169	Greece	Central	E 1-1	Profil SSR 398	0.9745	0.0155	0.01	Western
102	Kalokerida	Oct171	Greece	Central	E 3-1	Profil SSR 399	0.1715	0.465	0.3634	admixed
103	Karolia	Oct172	Greece	Central	E 1-1	Profil SSR 400	0.0437	0.1758	0.7805	admixed
104	Karydolia	Oct173	Greece	Central	E 1-1	Profil SSR 401	0.2418	0.0867	0.6715	admixed
105	Kolybada1	Oct174(2)	Greece	Central	E 1-1	Profil SSR 402	0.0583	0.3174	0.6243	admixed
106	Kolybada2	Oct174(3)	Greece	Central	E 1-1	Profil SSR 403	0.0393	0.2887	0.672	admixed
107	Kolybada3	Oct174(4)	Greece	Central	E 1-1	Profil SSR 404	0.0799	0.4529	0.4672	admixed
108	Koroneiki	Oct175	Greece	Central	E 1-1	Profil SSR 405	0.021	0.7796	0.1994	admixed
109	Kothreiki	Oct176	Greece	Central	E 1-1	Profil SSR 406	0.0172	0.0398	0.943	Eastern
110	Koutsonrelia	Oct177	Greece	Central	E 1-1	Profil SSR 407	0.0222	0.5916	0.3862	admixed
111	Mastoidis	Oct178	Greece	Central	E 1-1	Profil SSR 408	0.021	0.8299	0.1491	Central
112	Abunara	Oct079	Italy	Central	E 1-2	Profil SSR 285	0.5812	0.3443	0.0745	admixed
113	Aïtana	Oct078	Italy	Central	E 1-1	Profil SSR 284	0.024	0.0354	0.9406	Eastern
114	Albatro	Oct030	Italy	Central	E 1-1	Profil SSR 502	0.0858	0.8229	0.0913	Central
115	Allora	Oct068	Italy	Central	E 1-1	Profil SSR 274	0.015	0.9736	0.0114	Central
116	Americano	Oct029	Italy	Central	E 1-1	Profil SSR 237	0.0192	0.6974	0.2834	admixed
117	Americano dofi	Oct080	Italy	Central	E 1-1	Profil SSR 286	0.0484	0.9305	0.0211	Central
118	Americano Itafir dofi	Oct077	Italy	Central	E 1-1	Profil SSR 283	0.1091	0.8598	0.031	Central
119	Angellina Doffi	Oct075	Italy	Central	E 1-1	Profil SSR 281	0.016	0.972	0.012	Central
120	Arancino	Oct028	Italy	Central	E 1-1	Profil SSR 236	0.012	0.9751	0.0129	Central
121	Ascolana tenera dofi	Oct076	Italy	Central	E 1-1	Profil SSR 282	0.533	0.2602	0.2068	admixed
122	Bella Dispagna Dofi	Oct085	Italy	Central	E 1-2	Profil SSR 290	0.8197	0.0129	0.1674	Western
123	Bianchera dofi	Oct081	Italy	Central	E 1-1	Profil SSR 287	0.4786	0.0502	0.4712	admixed
124	Biancolilla Dofi1	Oct082	Italy	Central	E 1-2	Profil SSR 288	0.5122	0.2577	0.2301	admixed
125	Bottone Digallo	Oct084	Italy	Central	E 1-1	Profil SSR 289	0.3192	0.6317	0.0491	admixed
126	Brandofino	Oct086	Italy	Central	E 1-1	Profil SSR 291	0.2207	0.2083	0.571	admixed
127	Calatina	Oct087	Italy	Central	E 1-1	Profil SSR 292	0.4328	0.2747	0.2925	admixed
128	Caraputea Dofi	Oct088	Italy	Central	E 1-1	Profil SSR 293	0.183	0.7447	0.0723	admixed
129	Caratina Dofi	Oct101	Italy	Central	E 1-1	Profil SSR 306	0.2939	0.6694	0.0367	admixed
130	Carboncella	Oct007	Italy	Central	E 1-1	Profil SSR 215	0.0436	0.822	0.1344	Central
131	Cariasina	Oct091	Italy	Central	E 1-1	Profil SSR 296	0.5804	0.2609	0.1587	admixed
132	Carolea	Oct005	Italy	Central	E 1-2	Profil SSR 213	0.1153	0.8256	0.0591	Central
133	Carolea Dofi	Oct100	Italy	Central	E 1-2	Profil SSR 305	0.0832	0.146	0.7708	admixed
134	Carsicana da mensa	Oct090	Italy	Central	E 1-1	Profil SSR 295	0.6176	0.0853	0.2971	admixed
135	Cassanese	Oct014	Italy	Central	E 1-1	Profil SSR 221	0.3812	0.0633	0.5555	admixed
136	Castiglione	Oct093	Italy	Central	E 1-1	Profil SSR 298	0.033	0.9557	0.0113	Central
137	Castriciana	Oct098	Italy	Central	E 1-1	Profil SSR 303	0.4137	0.2149	0.3714	admixed
138	Castricianella	Oct097	Italy	Central	E 1-1	Profil SSR 302	0.1396	0.7092	0.1512	admixed
139	Cavalieri	Oct099	Italy	Central	E 1-1	Profil SSR 304	0.1069	0.4844	0.4088	admixed
140	Cerasuola	Oct094	Italy	Central	E 3-2	Profil SSR 299	0.0399	0.8933	0.0668	Central
141	Ciciarillo	Oct002	Italy	Central	E 1-1	Profil SSR 210	0.012	0.9442	0.0438	Central
142	Ciliegino	Oct031	Italy	Central	E 1-1	Profil SSR 238	0.042	0.8473	0.1107	Central
143	Cima di Melfi Dofi	Oct092	Italy	Central	E 1-1	Profil SSR 297	0.3623	0.513	0.1247	admixed
144	Confetto	Oct089	Italy	Central	E 1-1	Profil SSR 294	0.1638	0.3792	0.457	admixed
145	Coratina1	Oct020a	Italy	Central	E 1-1	Profil SSR 227	0.6194	0.3168	0.0638	admixed
146	Coratina2	Oct020b	Italy	Central	E 1-1	Profil SSR 228	0.1701	0.7942	0.0357	admixed
147	Correggiolo di pallesse	Oct033	Italy	Central	E 1-1	Profil SSR 241	0.011	0.977	0.012	Central
148	Corsicana da olio	Oct095	Italy	Central	E 1-1	Profil SSR 300	0.012	0.976	0.012	Central
149	Crastu	Oct096	Italy	Central	E 2-2	Profil SSR 301	0.0776	0.4564	0.4661	admixed
150	Cucca1	Oct032a	Italy	Central	E 1-1	Profil SSR 239	0.044	0.929	0.027	Central
151	Cucca2	Oct032b	Italy	Central	E 1-1	Profil SSR 240	0.0329	0.9501	0.017	Central
152	Cuoricino	Oct035	Italy	Central	E 1-1	Profil SSR 243	0.055	0.5009	0.4441	admixed
153	Dolce de Rossano	Oct011	Italy	Central	E 1-1	Profil SSR 219	0.041	0.6983	0.2607	admixed
154	Dritta di Muscufo	Oct003	Italy	Central	E 1-1	Profil SSR 211	0.1563	0.7041	0.1395	admixed
155	Emilia	Oct036	Italy	Central	E 1-1	Profil SSR 244	0.128	0.8271	0.0449	Central
156	Fasolona Dofi	Oct102	Italy	Central	E 1-1	Profil SSR 307	0.2254	0.4176	0.3571	admixed
157	Filare	Oct037	Italy	Central	E 1-1	Profil SSR 245	0.1188	0.859	0.0222	Central
158	Firezuelo	Oct038	Italy	Central	E 1-1	Profil SSR 246	0.1214	0.8407	0.0379	Central
159	Frantoio	Oct039	Italy	Central	E 1-1	Profil SSR 247	0.013	0.969	0.018	Central
160	Frantoio Dofi	Oct103	Italy	Central	E 1-1	Profil SSR 308	0.011	0.977	0.012	Central
161	Garrafa	Oct105	Italy	Central	E 1-2	Profil SSR 309	0.776	0.0138	0.2102	admixed
162	Gentile di Chiete	Oct015	Italy	Central	E 1-1	Profil SSR 222	0.0142	0.8494	0.1364	Central
163	Giarfara	Oct106	Italy	Central	E 1-1	Profil SSR 310	0.0778	0.209	0.7133	admixed
164	Ginestrino	Oct042	Italy	Central	E 1-1	Profil SSR 249	0.783	0.1555	0.0615	admixed
165	Giogolino	Oct070	Italy	Central	E 1-1	Profil SSR 276	0.0243	0.9295	0.0462	Central
166	Gordale Sevillana Dofi	Oct108	Italy	Central	E 1-2	Profil SSR 312	0.931	0.033	0.036	Western
167	Grappolo	Oct041	Italy	Central	E 1-1	Profil SSR 248	0.0431	0.9308	0.0261	Central
168	Gremigna Tonda	Oct365	Italy	Central	E 1-1	Profil SSR 366	0.0303	0.9444	0.0253	Central
169	Gremigno di Fuglia	Oct363	Italy	Central	E 2-2	Profil SSR 365	0.036	0.9305	0.0335	Central
170	Gremignolo di Bogheri	Oct043	Italy	Central	E 1-1	Profil SSR 250	0.0668	0.9112	0.022	Central
171	Grossa di spagna	Oct021	Italy	Central	E 1-1	Profil SSR 229	0.2991	0.1113	0.5896	admixed
172	Grossa di Spagna Doffi	Oct107	Italy	Central	E 1-1	Profil SSR 311	0.3016	0.029	0.6694	admixed
173	Grossolana	Oct044	Italy	Central	E 1-1	Profil SSR 251	0.011	0.0239	0.9651	Eastern
174	Intosso	Oct009	Italy	Central	E 1-1	Profil SSR 217	0.4227	0.0559	0.5214	admixed
175	Itrana	Oct017	Italy	Central	E 1-1	Profil SSR 224	0.6504	0.14	0.2096	admixed
176	Itrana Dofi	Oct110	Italy	Central	E 1-1	Profil SSR 313	0.5129	0.1427	0.3444	admixed
177	Larcianese	Oct024	Italy	Central	E 1-1	Profil SSR 232	0.015	0.972	0.013	Central
178	Lastrino	Oct023	Italy	Central	E 1-1	Profil SSR 231	0.4962	0.4374	0.0664	admixed
179	Lazzera reale	Oct025	Italy	Central	E 1-1	Profil SSR 233	0.4749	0.4531	0.072	admixed
180	Lazzero di prata	Oct367	Italy	Central	E 1-1	Profil SSR 367	0.012	0.977	0.011	Central
181	Leccino	Oct016	Italy	Central	E 1-1	Profil SSR 223	0.2618	0.6815	0.0567	admixed
182	Leccio del Corno	Oct027	Italy	Central	E 1-1	Profil SSR 235	0.9626	0.0232	0.0142	Western
183	Leccio Maremmano	Oct026	Italy	Central	E 1-1	Profil SSR 234	0.0783	0.8979	0.0238	Central
184	Leccio Marmmuono Dofi	Oct112	Italy	Central	E 1-1	Profil SSR 314	0.3833	0.5185	0.0982	admixed
185	Leccione	Oct022	Italy	Central	E 1-1	Profil SSR 230	0.2224	0.711	0.0666	admixed
186	Lumario	Oct113	Italy	Central	E 1-1	Profil SSR 315	0.091	0.0882	0.8209	Eastern
187	Maiatica di Ferrandino	Oct004	Italy	Central	E 1-1	Profil SSR 212	0.028	0.6137	0.3583	admixed
188	Maiorca	Oct116	Italy	Central	E 1-1	Profil SSR 318	0.0421	0.0721	0.8858	Eastern
189	Manna	Oct120	Italy	Central	E 1-1	Profil SSR 322	0.6523	0.3207	0.027	admixed
190	Mantonica	Oct115	Italy	Central	E 1-1	Profil SSR 317	0.013	0.0201	0.9669	Eastern
191	Maremmano	Oct368	Italy	Central	E 1-1	Profil SSR 368	0.0275	0.9555	0.017	Central
192	Mariatico Di Ferandina Dofi	Oct114	Italy	Central	E 1-1	Profil SSR 316	0.032	0.3613	0.6067	admixed
193	Marzio	Oct047	Italy	Central	E 1-1	Profil SSR 254	0.033	0.942	0.025	Central
194	Maurino	Oct053	Italy	Central	E 1-1	Profil SSR 260	0.0641	0.9189	0.017	Central
195	Maurino Dofi	Oct118	Italy	Central	E 1-1	Profil SSR 320	0.026	0.96	0.014	Central
196	Mignolo	Oct049	Italy	Central	E 1-1	Profil SSR 256	0.0299	0.9571	0.013	Central
197	Mignolo cerretanolo Carretano	Oct046	Italy	Central	E 1-1	Profil SSR 253	0.0588	0.8979	0.0433	Central
198	Moraiolo	Oct052	Italy	Central	E 1-1	Profil SSR 257	0.1228	0.856	0.0212	Central
199	Moraiolo Dofi	Oct119	Italy	Central	E 1-1	Profil SSR 321	0.7854	0.1953	0.0193	admixed
200	Morchiaio	Oct048	Italy	Central	E 1-1	Profil SSR 255	0.0848	0.8449	0.0703	Central
201	Morchiaio Dofi	Oct117	Italy	Central	E 1-1	Profil SSR 319	0.0233	0.936	0.0407	Central
202	Morchione	Oct067	Italy	Central	E 1-1	Profil SSR 273	0.069	0.8884	0.0426	Central
203	Morcone	Oct045	Italy	Central	E 1-3	Profil SSR 252	0.0312	0.9538	0.015	Central
204	Morello a punta	Oct372	Italy	Central	E 1-1	Profil SSR 369	0.1418	0.7862	0.072	admixed
205	Moresca	Oct121	Italy	Central	E 1-2	Profil SSR 323	0.58	0.0431	0.3769	admixed
206	mortellino	Oct373	Italy	Central	E 1-1	Profil SSR 370	0.1177	0.8099	0.0724	Central
207	Nasitana FG	Oct128	Italy	Central	E 1-1	Profil SSR 330	0.0946	0.023	0.8824	Eastern
208	Nebra catanese	Oct122	Italy	Central	E 1-1	Profil SSR 324	0.4103	0.0367	0.553	admixed
209	Nera di oliena	Oct125	Italy	Central	E 1-1	Profil SSR 327	0.6279	0.0833	0.2888	admixed
210	Nera digonnos	Oct124	Italy	Central	E 1-1	Profil SSR 326	0.0729	0.099	0.8281	Eastern
211	Nerba	Oct123	Italy	Central	E 1-1	Profil SSR 325	0.0985	0.0238	0.8777	Eastern
212	Nocellara del belice	Oct013	Italy	Central	E 1-1	Profil SSR 220	0.4456	0.2598	0.2945	admixed
213	Nocellara del Belice Dofi	Oct129	Italy	Central	E 1-1	Profil SSR 331	0.0517	0.2202	0.7281	admixed
214	Nocellara Massinese Dofi	Oct131	Italy	Central	E 1-1	Profil SSR 333	0.0976	0.1173	0.7851	admixed
215	Nocellara Messinese	Oct019	Italy	Central	E 1-1	Profil SSR 226	0.0689	0.5036	0.4275	admixed
216	Nocellera etnia	Oct127	Italy	Central	E 1-1	Profil SSR 329	0.0496	0.0211	0.9293	Eastern
217	Nocellera etnia dofi	Oct126	Italy	Central	E 1-1	Profil SSR 328	0.0801	0.0258	0.8941	Eastern
218	Nociara	Oct008	Italy	Central	E 1-1	Profil SSR 216	0.1252	0.8197	0.0551	Central
219	Nociara Dofi	Oct130	Italy	Central	E 1-1	Profil SSR 332	0.1351	0.8102	0.0547	Central
220	Ogliarola Bradano Dofi	Oct134	Italy	Central	E 1-1	Profil SSR 336	0.018	0.9423	0.0397	Central
221	Ogliarola vulture Dofi	Oct133	Italy	Central	E 1-1	Profil SSR 335	0.0799	0.6035	0.3166	admixed
222	Oliddu	Oct132	Italy	Central	E 1-1	Profil SSR 334	0.0848	0.8488	0.0664	Central
223	olivastra di Montlcino	Oct375	Italy	Central	E 1-1	Profil SSR 371	0.0897	0.8749	0.0354	Central
224	Olivastra di populonia	Oct072	Italy	Central	E 1-1	Profil SSR 278	0.0296	0.9184	0.052	Central
225	Olivastra seggianese	Oct074	Italy	Central	E 1-1	Profil SSR 280	0.028	0.959	0.013	Central
226	Olivo de casa vecchia	Oct034	Italy	Central	E 1-1	Profil SSR 242	0.3392	0.6309	0.0299	admixed
227	olivo del mulino	Oct165	Italy	Central	E 1-1	Profil SSR 364	0.4435	0.3597	0.1968	admixed
228	Olivo di Mandanese1	Oct136a	Italy	Central	E 1-1	Profil SSR 337	0.014	0.9685	0.0175	Central
229	Olivo di Mandanese2	Oct136b	Italy	Central	E 1-1	Profil SSR 338	0.0432	0.9069	0.0499	Central
230	Olivo disanlorenzo	Oct069	Italy	Central	E 1-1	Profil SSR 275	0.0155	0.9625	0.022	Central
231	Ornellaia	Oct073	Italy	Central	E 1-1	Profil SSR 279	0.0384	0.9406	0.021	Central
232	Ottobratica	Oct001	Italy	Central	E 1-1	Profil SSR 209	0.01	0.9541	0.0359	Central
233	Palma	Oct161	Italy	Central	E 1-1	Profil SSR 360	0.0507	0.8718	0.0775	Central
234	Passalunara	Oct158	Italy	Central	E 1-1	Profil SSR 357	0.0606	0.1034	0.836	Eastern
235	Paxheixedda	Oct159	Italy	Central	E 1-1	Profil SSR 351	0.4313	0.1929	0.3757	admixed
236	Pendelino Dofi	Oct162	Italy	Central	E 1-1	Profil SSR 361	0.0486	0.9256	0.0258	Central
237	Pendolino	Oct055	Italy	Central	E 1-1	Profil SSR 262	0.0694	0.8998	0.0308	Central
238	Pexiatino	Oct056	Italy	Central	E 1-1	Profil SSR 263	0.0303	0.9055	0.0642	Central
239	Piangente	Oct058	Italy	Central	E 1-1	Profil SSR 265	0.1346	0.8404	0.025	Central
240	Piricuddara	Oct157	Italy	Central	E 1-1	Profil SSR 356	0.0645	0.796	0.1395	admixed
241	PizzE Carrogna1	Oct160a	Italy	Central	E 1-1	Profil SSR 358	0.0478	0.0194	0.9328	Eastern
242	PizzE Carrogna2	Oct160b	Italy	Central	E 1-1	Profil SSR 359	0.0461	0.0214	0.9325	Eastern
243	Pizzo di corvo	Oct163	Italy	Central	E 1-2	Profil SSR 362	0.9435	0.014	0.0425	Western
244	Ponteruelo	Oct057	Italy	Central	E 1-1	Profil SSR 264	0.019	0.968	0.013	Central
245	Puntino	Oct054	Italy	Central	E 1-1	Profil SSR 261	0.0305	0.9515	0.018	Central
246	ravece Dofi	Oct140	Italy	Central	E 1-1	Profil SSR 339	0.6859	0.2519	0.0622	admixed
247	Razzaio	Oct063	Italy	Central	E 1-1	Profil SSR 269	0.033	0.9344	0.0326	Central
248	Razzo	Oct061	Italy	Central	E 1-1	Profil SSR 268	0.012	0.974	0.014	Central
249	Ropssellino Cerretano	Oct379	Italy	Central	E 1-1	Profil SSR 372	0.038	0.8874	0.0746	Central
250	Rosino	Oct059	Italy	Central	E 1-1	Profil SSR 266	0.0249	0.9309	0.0442	Central
251	Rosselino	Oct060	Italy	Central	E 1-1	Profil SSR 267	0.0461	0.8986	0.0553	Central
252	Salicino	Oct071	Italy	Central	E 1-1	Profil SSR 277	0.1602	0.684	0.1558	admixed
253	San Agostino	Oct006	Italy	Central	E 1-1	Profil SSR 214	0.204	0.1326	0.6634	admixed
254	San Agostino Dofi	Oct146	Italy	Central	E 1-1	Profil SSR 345	0.2954	0.0519	0.6527	admixed
255	San Catarina Dofi	Oct147	Italy	Central	E 1-2	Profil SSR 346	0.9037	0.0123	0.084	Western
256	San Francesco	Oct064	Italy	Central	E 1-1	Profil SSR 270	0.045	0.7211	0.2339	admixed
257	San Fransesco Dofi	Oct148	Italy	Central	E 1-1	Profil SSR 347	0.0241	0.9539	0.022	Central
258	San Lazzero	Oct065	Italy	Central	E 1-1	Profil SSR 271	0.012	0.974	0.014	Central
259	San Marttinemga Dofi	Oct145	Italy	Central	E 1-1	Profil SSR 344	0.1261	0.4299	0.4439	admixed
260	Santa Catarina	Oct010	Italy	Central	E 1-2	Profil SSR 218	0.5517	0.0427	0.4056	admixed
261	Sassarese1	Oct143a	Italy	Central	E 1-1	Profil SSR 342	0.0847	0.8368	0.0785	Central
262	Sassarese2	Oct143b	Italy	Central	E 1-1	Profil SSR 343	0.0479	0.9169	0.0352	Central
263	Semidana	Oct142	Italy	Central	E 1-1	Profil SSR 341	0.4127	0.4892	0.0981	admixed
264	Sinopolese	Oct018	Italy	Central	E 1-1	Profil SSR 225	0.056	0.8366	0.1074	Central
265	Sivigliana da Mansa	Oct149	Italy	Central	E 1-1	Profil SSR 348	0.0337	0.0712	0.8951	Eastern
266	Sivigliana da Olio	Oct150	Italy	Central	E 2-1	Profil SSR 349	0.0496	0.8462	0.1042	Central
267	Terza grande1	Oct151a	Italy	Central	E 1-1	Profil SSR 350	0.2579	0.0852	0.6569	admixed
268	Terza piccola	Oct152	Italy	Central	E 1-1	Profil SSR 352	0.6052	0.1498	0.245	admixed
269	Tonda di caliagri	Oct154	Italy	Central	E 1-1	Profil SSR 354	0.2085	0.0671	0.7244	admixed
270	Tonda divillacidro	Oct153	Italy	Central	E 1-1	Profil SSR 353	0.2825	0.5286	0.1889	admixed
271	Tondello	Oct066	Italy	Central	E 1-1	Profil SSR 272	0.0583	0.9215	0.0202	Central
272	Trillo	Oct382	Italy	Central	E 2-2	Profil SSR 373	0.2419	0.5278	0.2303	admixed
273	Uovo Dipiccione Dofi	Oct141	Italy	Central	E 1-1	Profil SSR 340	0.0515	0.016	0.9325	Eastern
274	Vaddarica	Oct164	Italy	Central	E 1-1	Profil SSR 363	0.0273	0.3718	0.6009	admixed
275	Baladi Ain	Oct583	Lebanon	Eastern	E 1-1	Profil SSR 457	0.0118	0.9752	0.013	Central
276	Baladi Kana	Oct573	Lebanon	Eastern	E 1-1	Profil SSR 450	0.0198	0.013	0.9672	Eastern
277	Baladi Roumani	Oct576	Lebanon	Eastern	E 1-1	Profil SSR 453	0.9248	0.022	0.0532	Western
278	Baladi Tawil	Oct586	Lebanon	Eastern	E 1-1	Profil SSR 459	0.0117	0.9753	0.013	Central
279	Bissani	Oct578	Lebanon	Eastern	E 1-1	Profil SSR 454	0.0555	0.0182	0.9263	Eastern
280	Jlot	Oct587	Lebanon	Eastern	E 1-1	Profil SSR 460	0.0118	0.9752	0.013	Central
281	Kalbeltair	Oct585	Lebanon	Eastern	E 1-1	Profil SSR 458	0.012	0.0632	0.9248	Eastern
282	Remmani	Oct588	Lebanon	Eastern	E 1-1	Profil SSR 461	0.018	0.019	0.963	Eastern
283	Roumani Kana	Oct575	Lebanon	Eastern	E 1-1	Profil SSR 452	0.0221	0.013	0.9649	Eastern
284	Berri Meslal	OctV03	Morocco	Western	E 1-1	Profil SSR 018	0.562	0.3986	0.0394	admixed
285	Berri Meslal3	Oct532	Morocco	Western	E 3-3	Profil SSR 001	0.5915	0.3754	0.0331	admixed
286	Bouchouika	OctV01	Morocco	Western	E 1-1	Profil SSR 016	0.7097	0.0597	0.2305	admixed
287	Bouchouk laghlid	OctV02	Morocco	Western	E 1-1	Profil SSR 017	0.7186	0.1426	0.1388	admixed
288	Bouchouk rkik	OctV05	Morocco	Western	E 1-1	Profil SSR 020	0.6071	0.2287	0.1641	admixed
289	Dehbia	OctV06	Morocco	Western	E 1-1	Profil SSR 021	0.6659	0.028	0.3061	admixed
290	Fakhfoukha	Oct533	Morocco	Western	E 1-1	Profil SSR 002	0.9635	0.0195	0.017	Western
291	Hamrani1	Oct535	Morocco	Western	E 1-1	Profil SSR 003	0.8773	0.029	0.0937	Western
292	Hamrani2	Oct534	Morocco	Western	E 1-1	Profil SSR 024	0.9281	0.014	0.0579	Western
293	Haouzia	OctV08	Morocco	Western	E 1-1	Profil SSR 023	0.8347	0.024	0.1413	Western
294	Menara	OctV04	Morocco	Western	E 1-1	Profil SSR 019	0.8265	0.1406	0.0329	Western
295	Meslala	Oct537	Morocco	Western	E 1-3	Profil SSR 004	0.0254	0.9613	0.0133	Central
296	OMDZ	Oct536	Morocco	Western	E 1-2	Profil SSR 025	0.7978	0.013	0.1892	admixed
297	OT2	Oct538	Morocco	Western	E 1-1	Profil SSR 005	0.641	0.3339	0.0251	admixed
298	OZ1	Oct540	Morocco	Western	E 1-1	Profil SSR 006	0.9049	0.0831	0.012	Western
299	OZ2	Oct539	Morocco	Western	E 1-1	Profil SSR 026	0.4884	0.4973	0.0142	admixed
300	PM3 5112	Oct542	Morocco	Western	E 1-1	Profil SSR 483	0.975	0.013	0.012	Western
301	PM4 5116	Oct541	Morocco	Western	E 1-1	Profil SSR 355	0.977	0.012	0.011	Western
302	Ronde de la Ménara	Oct543	Morocco	Western	E 1-1	Profil SSR 027	0.9723	0.01	0.0177	Western
303	VS1	Oct544	Morocco	Western	E 1-1	Profil SSR 007	0.2303	0.7517	0.018	admixed
304	VS3	Oct546	Morocco	Western	E 1-1	Profil SSR 029	0.4265	0.5558	0.0177	admixed
305	VS5	Oct547	Morocco	Western	E 1-1	Profil SSR 008	0.51	0.476	0.014	admixed
306	VS6	Oct548	Morocco	Western	E 1-1	Profil SSR 009	0.3529	0.6281	0.019	admixed
307	ZDH1	Oct549	Morocco	Western	E 1-1	Profil SSR 190	0.9758	0.0122	0.012	Western
308	ZDH3	Oct551	Morocco	Western	E 1-1	Profil SSR 433	0.974	0.013	0.013	Western
309	ZDH4	Oct552	Morocco	Western	E 1-1	Profil SSR 010	0.9414	0.012	0.0466	Western
310	ZDH6	Oct554	Morocco	Western	E 1-1	Profil SSR 011	0.9694	0.0156	0.015	Western
311	ZDH7	Oct555	Morocco	Western	E 1-1	Profil SSR 440	0.9775	0.0115	0.011	Western
312	Zeitun lkhl	OctV07	Morocco	Western	E 1-1	Profil SSR 022	0.9044	0.0267	0.0689	Western
313	Zmj1	Oct557	Morocco	Western	E 1-1	Profil SSR 438	0.0953	0.6265	0.2782	admixed
314	Zms1	Oct558	Morocco	Western	E 1-1	Profil SSR 013	0.9538	0.016	0.0302	Western
315	Zms2	Oct559	Morocco	Western	E 1-1	Profil SSR 455	0.977	0.012	0.011	Western
316	Zsb10	Oct560	Morocco	Western	E 1-1	Profil SSR 442	0.9217	0.0603	0.018	Western
317	Zsb2	Oct561	Morocco	Western	E 1-1	Profil SSR 015	0.9501	0.016	0.0339	Western
318	ZZ1	Oct562	Morocco	Western	E 1-1	Profil SSR 449	0.976	0.012	0.012	Western
319	ZZ10	Oct563	Morocco	Western	E 1-1	Profil SSR 031	0.975	0.014	0.011	Western
320	ZZ6	Oct564	Morocco	Western	E 1-1	Profil SSR 259	0.9243	0.019	0.0567	Western
321	Azeitonera Azeitira	Oct200	Portugal	Western	E 1-1	Profil SSR 032	0.976	0.011	0.013	Western
322	Blanqueta Branquita	Oct201	Portugal	Western	E 1-1	Profil SSR 033	0.9727	0.0123	0.015	Western
323	Carrasquenha	Oct202	Portugal	Western	E 1-1	Profil SSR 034	0.1908	0.7602	0.049	admixed
324	Cobrancosa	Oct203	Portugal	Western	E 1-1	Profil SSR 035	0.9721	0.014	0.0139	Western
325	Cordovil de Serpa	Oct204	Portugal	Western	E 1-1	Profil SSR 036	0.9738	0.0152	0.011	Western
326	Galega vulgar	Oct205	Portugal	Western	E 1-2	Profil SSR 037	0.5021	0.4809	0.017	admixed
327	Lentisca	Oct206	Portugal	Western	E 1-1	Profil SSR 038	0.7377	0.2473	0.015	admixed
328	Madural	Oct208	Portugal	Western	E 1-1	Profil SSR 040	0.9656	0.013	0.0214	Western
329	Mançanelha Algarvia	Oct207	Portugal	Western	E 1-1	Profil SSR 039	0.4448	0.235	0.3202	admixed
330	Negrinha	Oct209	Portugal	Western	E 1-1	Profil SSR 041	0.9228	0.0541	0.0231	Western
331	Redondal	Oct211	Portugal	Western	E 1-1	Profil SSR 042	0.969	0.013	0.018	Western
332	Santulhana	Oct212	Portugal	Western	E 1-1	Profil SSR 043	0.9694	0.012	0.0186	Western
333	Verdal alentejna	Oct213	Portugal	Western	E 1-1	Profil SSR 044	0.9779	0.0111	0.011	Western
334	Verdal transmontana	Oct214	Portugal	Western	E 1-1	Profil SSR 045	0.9102	0.0154	0.0744	Western
335	Boise	Oct407	Slovenia	Central	E 1-1	Profil SSR 382	0.0324	0.9506	0.017	Central
336	Buga	Oct398	Slovenia	Central	E 1-1	Profil SSR 374	0.611	0.2296	0.1594	admixed
337	Crnica1	Oct399	Slovenia	Central	E 1-1	Profil SSR 375	0.171	0.7872	0.0418	admixed
338	Drobnica	Oct400	Slovenia	Central	E 1-1	Profil SSR 376	0.0544	0.8998	0.0458	Central
339	Istrska belica	Oct401	Slovenia	Central	E 1-1	Profil SSR 377	0.6369	0.1279	0.2353	admixed
340	Istrska belica pucer	Oct402	Slovenia	Central	E 1-1	Profil SSR 378	0.6039	0.0872	0.3089	admixed
341	Samo	Oct404	Slovenia	Central	E 1-1	Profil SSR 379	0.1627	0.2778	0.5595	admixed
342	Samo lv	Oct405	Slovenia	Central	E 1-1	Profil SSR 380	0.2577	0.0298	0.7125	admixed
343	Storta	Oct406	Slovenia	Central	E 1-1	Profil SSR 381	0.2167	0.362	0.4213	admixed
344	Acebuchera	Oct215	Spain	Western	E 1-1	Profil SSR 046	0.9651	0.0179	0.017	Western
345	Alameno blanco	Oct216	Spain	Western	E 1-1	Profil SSR 047	0.6189	0.217	0.1641	admixed
346	Alameno de Marchene	Oct217	Spain	Western	E 1-1	Profil SSR 048	0.2258	0.2058	0.5684	admixed
347	Alameno de Montilla	Oct218	Spain	Western	E 1-1	Profil SSR 049	0.964	0.024	0.012	Western
348	Amargoso	Oct219	Spain	Western	E 1-1	Profil SSR 050	0.5729	0.088	0.3391	admixed
349	Arbequina1	Oct220	Spain	Western	E 1-1	Profil SSR 051	0.0831	0.8461	0.0708	Central
350	Arbequina2	Oct220	Spain	Western	E 1-1	Profil SSR 052	0.0563	0.89	0.0537	Central
351	Azul	Oct221	Spain	Western	E 1-1	Profil SSR 053	0.977	0.011	0.012	Western
352	Biancolilla Dofi2	Oct288	Spain	Western	E 1-1	Profil SSR 112	0.9528	0.017	0.0302	Western
353	Bical	Oct333	Spain	Western	E 1-1	Profil SSR 113	0.0568	0.9142	0.029	Central
354	Blanqueta	Oct222	Spain	Western	E 1-1	Profil SSR 054	0.0452	0.9177	0.0371	Central
355	Bolvino	Oct223	Spain	Western	E 1-1	Profil SSR 055	0.016	0.8555	0.1285	Central
356	Borriolenca	Oct334	Spain	Western	E 3-1	Profil SSR 114	0.2057	0.5397	0.2546	admixed
357	Canivano negro	Oct224	Spain	Western	E 1-1	Profil SSR 056	0.9666	0.012	0.0214	Western
358	Carasquillo	Oct335	Spain	Western	E 1-1	Profil SSR 115	0.9114	0.0451	0.0435	Western
359	Carresqueno de Alcandate	Oct225	Spain	Western	E 1-1	Profil SSR 057	0.9188	0.0554	0.0258	Western
360	Carresqueño de Jumilla	Oct226a	Spain	Western	E 1-1	Profil SSR 058	0.027	0.7619	0.2111	admixed
361	Carresqueño de Jumilla	Oct226b	Spain	Western	E 1-1	Profil SSR 059	0.974	0.013	0.013	Western
362	Chesna	Oct228	Spain	Western	E 1-1	Profil SSR 060	0.974	0.013	0.013	Western
363	Chorruo	Oct229	Spain	Western	E 1-1	Profil SSR 061	0.9064	0.0497	0.0439	Western
364	Corbelia	Oct230	Spain	Western	E 3-1	Profil SSR 062	0.0277	0.795	0.1773	admixed
365	Cornezuelo de Jaen	Oct231	Spain	Western	E 1-1	Profil SSR 063	0.6922	0.0275	0.2803	admixed
366	Cornicabra	Oct232	Spain	Western	E 1-1	Profil SSR 064	0.975	0.012	0.013	Western
367	Dulzal	Oct233	Spain	Western	E 1-1	Profil SSR 065	0.9382	0.0478	0.014	Western
368	Empeltre	Oct234	Spain	Western	E 1-1	Profil SSR 066	0.02	0.6494	0.3306	admixed
369	Enagua de arenas	Oct336	Spain	Western	E 1-1	Profil SSR 116	0.0895	0.0843	0.8262	Eastern
370	Escarbajuelo de posades	Oct235	Spain	Western	E 1-1	Profil SSR 067	0.9671	0.0186	0.0143	Western
371	Escarbajuelo de Ubeda	Oct236	Spain	Western	E 1-1	Profil SSR 068	0.8005	0.018	0.1815	Western
372	Fulla de salce	Oct339	Spain	Western	E 3-1	Profil SSR 117	0.3506	0.5444	0.105	admixed
373	Gordalejo	Oct238	Spain	Western	E 1-1	Profil SSR 069	0.9459	0.0183	0.0358	Western
374	Habechuelero de Garazaleme	Oct239	Spain	Western	E 1-1	Profil SSR 070	0.9071	0.0361	0.0568	Western
375	Hojiblanca	Oct240	Spain	Western	E 1-1	Profil SSR 071	0.972	0.016	0.012	Western
376	Jabaluna	Oct241	Spain	Western	E 1-1	Profil SSR 072	0.8812	0.0273	0.0915	Western
377	Lechin de Granada	Oct340	Spain	Western	E 1-1	Profil SSR 118	0.9709	0.019	0.0101	Western
378	Lechin de Sevilla	Oct243	Spain	Western	E 2-3	Profil SSR 073	0.58	0.403	0.017	admixed
379	Lentisca	Oct244a	Spain	Western	E 1-1	Profil SSR 074	0.9108	0.0742	0.015	Western
380	Lentisca	Oct244b	Spain	Western	E 1-1	Profil SSR 075	0.2655	0.7137	0.0208	admixed
381	Limoncillo	Oct341	Spain	Western	E 1-1	Profil SSR 119	0.972	0.012	0.016	Western
382	Llometa	Oct343	Spain	Western	E 3-1	Profil SSR 121	0.019	0.963	0.018	Central
383	Lloron de atarafe	Oct245	Spain	Western	E 1-1	Profil SSR 076	0.9729	0.012	0.0151	Western
384	Lloron de Izanalloz	Oct342	Spain	Western	E 1-1	Profil SSR 120	0.9288	0.0212	0.05	Western
385	Lloron de ronda	Oct246	Spain	Western	E 1-1	Profil SSR 077	0.9653	0.014	0.0207	Western
386	Loamine	Oct344	Spain	Western	E 1-1	Profil SSR 122	0.9639	0.0151	0.021	Western
387	Machorron	Oct247	Spain	Western	E 1-1	Profil SSR 078	0.8558	0.0573	0.0869	Western
388	Manzanilla Caserina	Oct248	Spain	Western	E 1-1	Profil SSR 079	0.9761	0.011	0.0129	Western
389	Manzanilla de Abla	Oct249	Spain	Western	E 1-1	Profil SSR 080	0.2346	0.6934	0.072	admixed
390	Manzanilla de Agua	Oct345	Spain	Western	E 1-1	Profil SSR 123	0.9745	0.012	0.0135	Western
391	Manzanilla de Hellin	Oct346	Spain	Western	E 1-1	Profil SSR 124	0.976	0.012	0.012	Western
392	Manzanilla de Montefrio	Oct250	Spain	Western	E 1-1	Profil SSR 081	0.971	0.013	0.016	Western
393	Manzanilla de Sevilla	Oct251	Spain	Western	E 1-1	Profil SSR 082	0.973	0.014	0.013	Western
394	Manzanilla de Tortoza	Oct252	Spain	Western	E 1-1	Profil SSR 083	0.05	0.681	0.269	admixed
395	Manzanilla del Centro	Oct253	Spain	Western	E 1-1	Profil SSR 084	0.9508	0.02	0.0292	Western
396	Meloncillo	Oct347	Spain	Western	E 1-1	Profil SSR 125	0.9632	0.0172	0.0196	Western
397	Mollar de cieza	Oct348	Spain	Western	E 1-1	Profil SSR 126	0.6827	0.1967	0.1206	admixed
398	Morejona	Oct349	Spain	Western	E 1-1	Profil SSR 127	0.968	0.016	0.016	Western
399	Morisca	Oct254	Spain	Western	E 1-1	Profil SSR 085	0.9081	0.033	0.0589	Western
400	Morrut	Oct350	Spain	Western	E 1-1	Profil SSR 128	0.0511	0.8092	0.1397	Central
401	Negral de Savinan	Oct255	Spain	Western	E 1-1	Profil SSR 086	0.263	0.29	0.4469	admixed
402	Negrillo de Arjona	Oct256	Spain	Western	E 1-1	Profil SSR 087	0.968	0.013	0.019	Western
403	Negrillo de estepa	Oct351	Spain	Western	E 1-1	Profil SSR 129	0.9691	0.0149	0.016	Western
404	Negrillo redondo	Oct257	Spain	Western	E 1-1	Profil SSR 088	0.9708	0.011	0.0182	Western
405	Nevado Azul	Oct354	Spain	Western	E 1-1	Profil SSR 130	0.8236	0.019	0.1573	Western
406	Nevado Rizado	Oct355	Spain	Western	E 1-1	Profil SSR 131	0.9649	0.0131	0.022	Western
407	Ocal	Oct258	Spain	Western	E 1-1	Profil SSR 089	0.9201	0.017	0.0629	Western
408	Ojo de liebre	Oct259	Spain	Western	E 1-1	Profil SSR 090	0.972	0.011	0.017	Western
409	Olivo de Mancha real	Oct260	Spain	Western	E 1-1	Profil SSR 091	0.975	0.011	0.014	Western
410	Olivo macho de Santestiban del puerto	Oct261	Spain	Western	E 1-1	Profil SSR 092	0.9717	0.0151	0.0132	Western
411	Palamar	Oct262	Spain	Western	E 3-1	Profil SSR 093	0.1705	0.6888	0.1407	admixed
412	patronet	Oct263	Spain	Western	E 3-1	Profil SSR 094	0.0905	0.5516	0.3579	admixed
413	Pavo	Oct264	Spain	Western	E 1-1	Profil SSR 095	0.9632	0.0188	0.018	Western
414	Picolimon de Grazalema	Oct265	Spain	Western	E 1-1	Profil SSR 096	0.963	0.012	0.025	Western
415	Picual	Oct267	Spain	Western	E 1-1	Profil SSR 098	0.8751	0.0845	0.0404	Western
416	Picual de hoja clara	Oct266	Spain	Western	E 1-1	Profil SSR 097	0.973	0.015	0.012	Western
417	Picudo	Oct356	Spain	Western	E 1-1	Profil SSR 132	0.9638	0.014	0.0222	Western
418	Racimal	Oct268	Spain	Western	E 1-1	Profil SSR 099	0.9609	0.0108	0.0283	Western
419	rapasayo	Oct357	Spain	Western	E 1-1	Profil SSR 133	0.6939	0.2921	0.014	admixed
420	Rechino	Oct269	Spain	Western	E 1-1	Profil SSR 100	0.968	0.013	0.019	Western
421	Royal de casorla	Oct270	Spain	Western	E 1-1	Profil SSR 101	0.8356	0.0848	0.0796	Western
422	Sebatera	Oct271	Spain	Western	E 2-1	Profil SSR 102	0.2096	0.5315	0.2589	admixed
423	Sevillano de Jumilla	Oct272	Spain	Western	E 1-1	Profil SSR 103	0.974	0.013	0.013	Western
424	Sevillenca	Oct358	Spain	Western	E 1-1	Profil SSR 134	0.1737	0.6658	0.1605	admixed
425	Tempranillo de lucena	Oct273	Spain	Western	E 1-1	Profil SSR 104	0.9749	0.0122	0.0129	Western
426	Tempranillo de Yeste1	Oct274a	Spain	Western	E 1-1	Profil SSR 105	0.978	0.011	0.011	Western
427	Tempranillo de Yeste2	Oct274b	Spain	Western	E 1-1	Profil SSR 106	0.9175	0.012	0.0705	Western
428	varudo	Oct275	Spain	Western	E 1-1	Profil SSR 107	0.948	0.028	0.024	Western
429	Vera	Oct276	Spain	Western	E 3-1	Profil SSR 108	0.1037	0.8313	0.065	Central
430	Verdal de Alhama	Oct277	Spain	Western	E 1-1	Profil SSR 109	0.2959	0.3286	0.3754	admixed
431	Verdala	Oct278	Spain	Western	E 1-1	Profil SSR 110	0.973	0.012	0.015	Western
432	Verdiel	Oct279	Spain	Western	E 1-1	Profil SSR 111	0.113	0.8342	0.0528	Central
433	Abadi Abou Ghabbra	Oct610	Syria	Eastern	E 1-2	Profil SSR 478	0.014	0.011	0.975	Eastern
434	Abadi Rassasi	Oct612	Syria	Eastern	E 1-1	Profil SSR 479	0.0226	0.011	0.9664	Eastern
435	Abou Akfa	Oct657	Syria	Eastern	E 1-3	Profil SSR 030	0.0365	0.015	0.9485	Eastern
436	Abou Anaked	Oct649	Syria	Eastern	E 1-3	Profil SSR 498	0.015	0.013	0.972	Eastern
437	Ayrouni	Oct633	Syria	Eastern	E 1-1	Profil SSR 490	0.2829	0.0856	0.6315	admixed
438	Bed Al Iguel	Oct595	Syria	Eastern	E 1-1	Profil SSR 465	0.9393	0.02	0.0407	Western
439	Bent Alkade	Oct652	Syria	Eastern	E 1-3	Profil SSR 500	0.0357	0.0725	0.8918	Eastern
440	Dan	Oct619	Syria	Eastern	E 1-1	Profil SSR 451	0.012	0.018	0.97	Eastern
441	Delle	Oct643	Syria	Eastern	E 1-1	Profil SSR 496	0.0773	0.011	0.9117	Eastern
442	Dimlali	Oct628	Syria	Eastern	E 1-1	Profil SSR 487	0.019	0.017	0.964	Eastern
443	Djabali Kini	Oct606	Syria	Eastern	E 1-2	Profil SSR 474	0.0549	0.0123	0.9328	Eastern
444	Djlot Tadmori	Oct617	Syria	Eastern	E 1-1	Profil SSR 482	0.0192	0.0334	0.9474	Eastern
445	Doebli	Oct630	Syria	Eastern	E 1-3	Profil SSR 488	0.011	0.012	0.977	Eastern
446	Hembalassi	Oct601	Syria	Eastern	E 1-1	Profil SSR 470	0.01	0.0167	0.9733	Eastern
447	Idleb1	Oct591	Syria	Eastern	E 1-2	Profil SSR 462	0.027	0.01	0.963	Eastern
448	Idleb3	Oct592	Syria	Eastern	E 1-2	Profil SSR 463	0.0377	0.012	0.9503	Eastern
449	Janude2	Oct637	Syria	Eastern	E 1-10	Profil SSR 492	0.011	0.0132	0.9758	Eastern
450	Kaesi	Oct604	Syria	Eastern	E 1-1	Profil SSR 472	0.02	0.0258	0.9542	Eastern
451	Karamani	Oct598	Syria	Eastern	E 1-3	Profil SSR 468	0.1226	0.026	0.8514	Eastern
452	Karme	Oct640	Syria	Eastern	E 1-1	Profil SSR 494	0.0532	0.8	0.1468	Central
453	Kfar-Zeta	Oct609	Syria	Eastern	E 1-1	Profil SSR 477	0.4069	0.1298	0.4632	admixed
454	Khashabi	Oct631	Syria	Eastern	E 1-1	Profil SSR 489	0.013	0.0333	0.9537	Eastern
455	Khello	Oct607	Syria	Eastern	E 1-1	Profil SSR 475	0.9747	0.013	0.0123	Western
456	Khuokhe	Oct646	Syria	Eastern	E 1-2	Profil SSR 497	0.023	0.011	0.966	Eastern
457	Killin	Oct605	Syria	Eastern	E 1-2	Profil SSR 473	0.026	0.0333	0.9407	Eastern
458	Maari	Oct599	Syria	Eastern	E 1-1	Profil SSR 469	0.012	0.016	0.972	Eastern
459	Mahati	Oct615	Syria	Eastern	E 1-3	Profil SSR 481	0.021	0.01	0.969	Eastern
460	Manakiri	Oct634	Syria	Eastern	E 1-2	Profil SSR 491	0.0489	0.011	0.9401	Eastern
461	Mesyaf 2	Oct662	Syria	Eastern	E 1-1	Profil SSR 504	0.0206	0.015	0.9644	Eastern
462	Mesyaf1	Oct641	Syria	Eastern	E1-12	Profil SSR 495	0.0528	0.0923	0.8549	Eastern
463	Mohazam Abou Satl	Oct614	Syria	Eastern	E 1-3	Profil SSR 480	0.0106	0.012	0.9774	Eastern
464	Mossabi	Oct622	Syria	Eastern	E 1-2	Profil SSR 485	0.0279	0.0129	0.9592	Eastern
465	Oum Kanane	Oct655	Syria	Eastern	E 1-3	Profil SSR 501	0.013	0.013	0.974	Eastern
466	Safrawi	Oct608	Syria	Eastern	E 1-1	Profil SSR 476	0.257	0.0816	0.6614	admixed
467	Saifi	Oct596	Syria	Eastern	E 1-1	Profil SSR 466	0.0189	0.0243	0.9568	Eastern
468	Shami Modabl	Oct602	Syria	Eastern	E 1-1	Profil SSR 471	0.018	0.016	0.966	Eastern
469	Sorani	Oct600	Syria	Eastern	E 1-1	Profil SSR 427	0.0192	0.013	0.9678	Eastern
470	Souri	Oct623	Syria	Eastern	E 1-3	Profil SSR 464	0.0212	0.014	0.9648	Eastern
471	Stanbouli	Oct624	Syria	Eastern	E 1-1	Profil SSR 486	0.9529	0.0202	0.0269	Western
472	Sukkare	Oct663	Syria	Eastern	E 1-1	Profil SSR 505	0.027	0.1174	0.8556	Eastern
473	Tarabelsi	Oct632	Syria	Eastern	E 1-3	Profil SSR 456	0.0143	0.0444	0.9413	Eastern
474	Tebabs1	Oct658	Syria	Eastern	E 1-2	Profil SSR 430	0.0539	0.0109	0.9352	Eastern
475	Tebabs2	Oct659	Syria	Eastern	E 1-3	Profil SSR 503	0.0206	0.016	0.9634	Eastern
476	Tefahi	Oct621	Syria	Eastern	E 1-3	Profil SSR 484	0.015	0.013	0.972	Eastern
477	Tefahi Tadmori	Oct650	Syria	Eastern	E 1-1	Profil SSR 499	0.0221	0.026	0.9519	Eastern
478	Zael Almuhra	Oct639	Syria	Eastern	E 1-1	Profil SSR 493	0.0129	0.014	0.9731	Eastern
479	Zaity	Oct603	Syria	Eastern	E 1-2	Profil SSR 467	0.0834	0.015	0.9016	Eastern
480	Barouni	Oct410	Tunisia	Central	E 1-1	Profil SSR 186	0.8234	0.0798	0.0967	Western
481	Beldi	OctTV10	Tunisia	Central	E 1-1	Profil SSR 201	0.1007	0.1568	0.7425	admixed
482	Besbessi	Oct464	Tunisia	Central	E 1-1	Profil SSR 191	0.021	0.0136	0.9654	Eastern
483	Chemchali nord	OctTV05	Tunisia	Central	E 1-2	Profil SSR 196	0.0387	0.3572	0.6041	admixed
484	Chemlali chouamekh	OctTV08	Tunisia	Central	E 1-1	Profil SSR 199	0.0164	0.7231	0.2605	admixed
485	Chemlali nord	OctTV14	Tunisia	Central	E 1-1	Profil SSR 205	0.1002	0.8384	0.0614	Central
486	Chetoui	OctTV12	Tunisia	Central	E 1-2	Profil SSR 203	0.0418	0.3291	0.6291	admixed
487	Derras	OctTV02	Tunisia	Central	E 1-2	Profil SSR 193	0.049	0.8991	0.0519	Central
488	Doukar	Oct413	Tunisia	Central	L 1-1	Profil SSR 189	0.0143	0.9707	0.015	Central
489	Drissi	OctTV09	Tunisia	Central	E 1-2	Profil SSR 200	0.0677	0.8654	0.0669	Central
490	Fouji vert	OctTV03	Tunisia	Central	E 1-1	Profil SSR 194	0.0551	0.1206	0.8243	Eastern
491	Gerboui Nord	OctTV15	Tunisia	Central	E 1-2	Profil SSR 206	0.0249	0.453	0.5221	admixed
492	Jemri	Oct412	Tunisia	Central	E 1-1	Profil SSR 188	0.0161	0.1086	0.8753	Eastern
493	Jemri bouchouka	Oct416	Tunisia	Central	E 1-1	Profil SSR 207	0.013	0.8744	0.1126	Central
494	Marsaline	Oct409	Tunisia	Central	E 1-1	Profil SSR 185	0.0253	0.336	0.6387	admixed
495	Meski	OctTV04	Tunisia	Central	E 1-1	Profil SSR 195	0.1091	0.0369	0.854	Eastern
496	Neb jmel	OctTV01	Tunisia	Central	E 1-1	Profil SSR 192	0.1466	0.716	0.1374	admixed
497	Rkhami	Oct411	Tunisia	Central	E 1-2	Profil SSR 187	0.0862	0.8577	0.0561	Central
498	Sayali	OctTV06	Tunisia	Central	E 1-1	Profil SSR 197	0.1272	0.434	0.4388	admixed
499	Tounsi	OctTV07	Tunisia	Central	E 1-1	Profil SSR 198	0.8155	0.0676	0.1169	Western
500	Tounsi Gafsa	Oct461	Tunisia	Central	E 1-1	Profil SSR 208	0.022	0.5388	0.4392	admixed
501	Zalmati nord	OctTV11	Tunisia	Central	E 1-1	Profil SSR 202	0.0338	0.946	0.0202	Central
502	Zarrazi	OctTV13	Tunisia	Central	E 1-1	Profil SSR 204	0.013	0.0693	0.9177	Eastern
